# Supplementary material for: Effect of aging on the association between ankle muscle strength and the control of bipedal stance
Source: PLoS One. 2019 Oct 3;14(10):e0223434. doi: 10.1371/journal.pone.0223434 (PMC6776385; doi:10.1371/journal.pone.0223434)
Supplement: S1 Dataset — (XLSX) [file pone.0223434.s001.xlsx]

## Sheet: Dataset
ID	group	gender	age	height	Weight	BMI	SampEnt L5 ML	SampEnt L5 AP	PT_Inversion	W_Inversion	PT_Eversion	W_Eversion	PT_Plantar flexion	W_Plantar flexion	PT_Dorsal flexion	W_Dorsal flexion
3318	young	F	22	171	62.9	21.5109	0.523	0.34	0.314388	0.180843	0.333267	0.194754	1.74285	0.908188	0.310413	0.184817
3305	young	M	21	183	80	23.8884	0.415	0.3335	0.4675	0.253125	0.381406	0.21875	2.10906	1.00625	0.405	0.225
3310	young	F	23	171.2	62.5	21.3242	0.584	0.403	0.3658	0.206	0.2964	0.172	1.3778	0.722	0.388	0.224
3313	young	F	22	166.7	75.4	27.1331	0.4895	0.4205	0.362235	0.19065	0.466678	0.210544	1.44794	0.772546	0.255139	0.147546
3329	young	M	27	173.8	70.9	23.4718	0.5825	0.454	0.228491	0.128702	0.25811	0.160437	1.54549	0.731664	0.408674	0.24859
3321	young	F	20	163.9	60.2	22.4098	0.492	0.2885	0.2201	0.116279	0.234012	0.13289	1.19954	0.622924	0.38559	0.228405
3323	young	M	21	184	84.6	24.9882	0.569	0.4755	0.388002	0.231974	0.414746	0.251182	1.90736	1.01064	0.571513	0.353132
3315	young	M	20	170.9	66.7	22.8371	0.5905	0.4625	0.301162	0.187406	0.241754	0.153673	2.23632	1.08508	0.288606	0.157421
3308	young	F	27	167.9	58.3	20.6808	0.539	0.3365	0.355489	0.203688	0.314108	0.175815	1.42453	0.759005	0.494854	0.291595
3324	young	F	24	156.7	64.6	26.3084	0.4335	0.349	0.260449	0.141254	0.242841	0.131579	1.3839	0.748839	0.364358	0.176084
3306	young	M	20	178.2	67.6	21.2878	0.591	0.4825	0.431583	0.251479	0.424556	0.284763	1.76794	0.800666	0.530695	0.318047
3301	young	M	21	189.2	80.2	22.4043	0.5805	0.345	0.345231	0.221322	0.516989	0.296135	1.59944	0.829177	0.297226	0.140274
3304	young	F	20	162.7	51.4	19.4173	0.5255	0.279	0.275292	0.150778	0.299368	0.131323	1.5231	0.736868	0.454523	0.265078
3316	young	M	24	170.5	66.6	22.91	0.607	0.246	0.443694	0.277778	0.402965	0.260886	2.42455	1.31194	0.512575	0.283408
3309	young	F	23	164.7	56.6	20.8655	0.4595	0.2845	0.277164	0.150177	0.278048	0.119258	1.22703	0.671378	0.398189	0.236307
3330	young	M	28	189.4	87	24.2527	0.598	0.614	0.311207	0.176724	0.321264	0.198276	1.5148	0.793103	0.49181	0.281609
3319	young	F	22	162.2	60.4	22.9581	0.623	0.3565	0.264073	0.153146	0.240273	0.124172	1.18046	0.616722	0.552152	0.345613
3302	young	F	21	164.6	64.1	23.6591	0.539	0.3455	0.295047	0.177457	0.25975	0.156006	1.32761	0.719579	0.361544	0.189158
3311	young	M	28	173.2	97.2	32.4019	0.4175	0.467	0.215535	0.127315	0.273405	0.172325	0.947402	0.516975	0.411137	0.217335
3322	young	F	25	165	62	22.7732	0.4825	0.2695	0.464919	0.268145	0.274395	0.163306	1.63629	0.881048	0.352621	0.203629
3300	young	F	19	167.1	64	22.9207	0.606	0.3135	0.311719	0.166016	0.223047	0.142578	1.5959	0.824219	0.34375	0.207031
3303	young	F	21	167.7	70.7	25.1393	0.398	0.1335	0.430516	0.238685	0.292079	0.185644	1.81206	1.00248	0.385431	0.221004
3312	young	M	22	166.5	67.6	24.3847	0.587	0.442	0.349667	0.170118	0.246117	0.140533	1.36631	0.663831	0.486871	0.284763
3320	young	F	21	163.6	64.4	24.0613	0.593	0.3175	0.359666	0.180512	0.266887	0.145575	1.39325	0.685171	0.444876	0.285326
3326	young	M	26	178.4	72.5	22.7797	0.578	0.4165	0.512069	0.324138	0.39931	0.268966	1.9681	0.982759	0.475172	0.305172
3307	young	F	25	163	50	18.8189	0.4675	0.383	0.39475	0.2175	0.2615	0.1625	2.0275	1.09	0.399	0.215
3328	young	M	24	170	68.8	23.8062	0.4975	0.3275	0.291061	0.130814	0.424055	0.25436	1.97892	0.986555	0.498183	0.28343
3314	young	F	20	165.5	55.4	20.2262	0.5595	0.386	0.425767	0.225632	0.298285	0.173736	1.64486	0.947653	0.445623	0.263989
3325	young	F	21	160.5	58.7	22.787	0.513	0.467	0.335179	0.20017	0.274702	0.166099	1.21039	0.709114	0.425256	0.28109
3327	young	F	26	165	68.3	25.0872	0.578	0.4955	0.323939	0.188507	0.312225	0.155564	1.48829	0.788799	0.439788	0.254392
3317	young	M	23	181.5	83.8	25.4385	0.5765	0.4445	0.241199	0.13574	0.329206	0.199881	1.81399	0.86963	0.461665	0.249105
3515	older	F	74	166.5	92.5	33.3667	0.5555	0.2755	0.158649	0.0878378	0.167162	0.0932432	0.661216	0.348649	0.307027	0.186486
3509	older	F	82	161.2	72.5	27.9002	0.532	0.449167	0.120517	0.0568966	0.158966	0.0896552	0.497414	0.25	0.338276	0.201724
3516	older	F	67	158.4	62.2	24.7902	0.529333	0.367833	0.284164	0.142685	0.182677	0.104502	0.979703	0.45418	0.171021	0.0844051
3501	older	F	64	157.4	68.4	27.6087	0.3995	0.274	0.260599	0.144371	0.142727	0.0767544	0.881031	0.440424	0.298794	0.173611
3512	older	F	65	164.1	71.5	26.5515	0.332	0.178167	0.142565	0.0579809	0.161323	0.0750341	0.952422	0.439973	0.243008	0.114256
3520	older	M	82	169.9	74.2	25.705	0.531667	0.355833	0.134771	0.0825472	0.216307	0.133086	0.939016	0.495283	0.258086	0.144879
3618	older	M	89	182.4	83.5	25.0979	0.491333	0.264	0.215569	0.122754	0.160629	0.0718563	0.575599	0.252994	0.293263	0.158683
3620	older	F	72	165.5	67.9	24.7898	0.513667	0.216333	0.164948	0.0938881	0.0922312	0.0515464	0.836156	0.386598	0.262703	0.147275
3601	older	F	78	149.9	50.5	22.4744	0.459	0.336667	0.207921	0.126238	0.137871	0.0816832	0.678713	0.346535	0.206188	0.116337
3615	older	F	62	181.5	81.7	24.801	0.468333	0.258333	0.184517	0.111689	0.220471	0.131579	1.09409	0.556916	0.2959	0.171359
3621	older	F	64	153.1	78	33.277	0.531333	0.217667	0.179808	0.104167	0.151603	0.0737179	0.827244	0.392628	0.333814	0.182692
3604	older	F	78	169.8	66	22.8912	0.411667	0.194	0.175758	0.0890152	0.177652	0.102273	0.676326	0.344697	0.205492	0.092803
3600	older	F	68	165.2	64.2	23.5242	0.504333	0.294333	0.217874	0.118769	0.19081	0.107087	0.79303	0.422508	0.330023	0.194704
3619	older	F	73	161.7	57.2	21.8764	0.517333	0.326333	0.28278	0.146416	0.167832	0.0939685	1.14052	0.51792	0.371066	0.207605
3603	older	F	63	161.7	60.8	23.2532	0.517333	0.461667	0.203947	0.11102	0.218339	0.123355	1.09149	0.534539	0.408512	0.232319
3607	older	M	65	178.6	94.9	29.7511	0.523333	0.233667	0.217861	0.129083	0.234852	0.139621	1.4236	0.704689	0.403978	0.222603
3612	older	M	67	183.6	114.7	34.0266	0.498333	0.305667	0.303073	0.177637	0.235724	0.140584	1.47036	0.722537	0.480057	0.284438
3614	older	F	69	158.1	60.4	24.1642	0.569333	0.431	0.210679	0.113825	0.157906	0.0931291	1.03477	0.494619	0.489859	0.293874
3617	older	F	75	159.7	68.8	26.9761	0.504667	0.230667	0.144985	0.0817587	0.119186	0.065407	0.497275	0.25436	0.311773	0.192587
3611	older	F	77	169.2	102.4	35.7684	0.466333	0.339333	0.133911	0.078125	0.125122	0.0671387	0.961548	0.499268	0.195435	0.102539
3605	older	M	65	166.9	70.1	25.1655	0.6	0.276667	0.274874	0.159005	0.27881	0.165302	1.30353	0.650189	0.327456	0.199937
3610	older	F	71	169.1	87.5	30.6	0.538667	0.429667	0.203714	0.12	0.218571	0.115714	0.910429	0.491429	0.359714	0.2
3514	older	F	62	170.5	69.4	23.87	0.267333	0.207333	0.223343	0.117075	0.225865	0.0918588	0.947226	0.486311	0.260086	0.162104
3505	older	F	74	166.5	92.5	33.3667	0.519333	0.421333	0.258724	0.148917	0.236161	0.12485	1.15132	0.520457	0.445999	0.266245
3518	older	F	62	160.2	62.9	24.509	0.4825	0.373	0.223144	0.126382	0.196485	0.112559	1.43246	0.783965	0.332741	0.17575
3507	older	F	65	163.6	84.6	31.6085	0.329333	0.180667	0.186148	0.0886418	0.200721	0.0946514	0.858624	0.389123	0.335487	0.196815
3513	older	F	66	160	75.1	29.3359	0.593	0.436	0.31508	0.178096	0.273802	0.153129	1.20656	0.619174	0.392976	0.234687
3502	older	F	66	166.2	70.6	25.5589	0.428667	0.321667	0.280479	0.125	0.171747	0.101027	0.932877	0.496575	0.324486	0.17637
3511	older	F	66	159.3	69.3	27.3087	0.427	0.255333	0.211156	0.123343	0.200479	0.0920471	0.625	0.327688	0.263623	0.150957
3510	older	M	84	169.4	83.4	29.0629	0.423333	0.325667	0.164465	0.0896226	0.15456	0.0738994	0.437107	0.187107	0.407075	0.193396
3508	older	M	72	180.8	88.8	27.1654	0.440667	0.415333	0.255367	0.137006	0.29774	0.144068	0.953107	0.418079	0.437288	0.257062

## Sheet: SE for sensitivity analysis
ID	group	gender	age	height	Weight	BMI	PT_Inversion	W_Inversion	PT_Eversion	W_Eversion	PT_Plantar flexion	W_Plantar flexion	PT_Dorsal flexion	W_Dorsal flexion	SE r0.05 ML	SE r0.05 AP	SE r0.1 ML	SE r0.1 AP	SE r0.15 ML	SE r0.15 AP	SE r0.2 ML	SE r0.2 AP	SE r0.25 ML	SE r0.25 AP	SE r0.3 ML	SE r0.3 AP
3318	young	F	22	171	62.9	21.5109	0.314388	0.180843	0.333267	0.194754	1.74285	0.908188	0.310413	0.184817	0.7805	0.6415	0.6195	0.478	0.523	0.34	0.4355	0.245	0.3595	0.1855	0.2985	0.1475
3305	young	M	21	183	80	23.8884	0.4675	0.253125	0.381406	0.21875	2.10906	1.00625	0.405	0.225	0.69	0.6385	0.534	0.4635	0.415	0.3335	0.321	0.2455	0.2515	0.189	0.2015	0.151
3310	young	F	23	171.2	62.5	21.3242	0.3658	0.206	0.2964	0.172	1.3778	0.722	0.388	0.224	0.8305	0.6775	0.6635	0.5235	0.584	0.403	0.512	0.3095	0.446	0.2415	0.3865	0.194
3313	young	F	22	166.7	75.4	27.1331	0.362235	0.19065	0.466678	0.210544	1.44794	0.772546	0.255139	0.147546	0.7325	0.6835	0.5915	0.5395	0.4895	0.4205	0.401	0.325	0.328	0.255	0.2705	0.205
3329	young	M	27	173.8	70.9	23.4718	0.228491	0.128702	0.25811	0.160437	1.54549	0.731664	0.408674	0.24859	0.8395	0.704	0.662	0.568	0.5825	0.454	0.5085	0.3565	0.4405	0.2815	0.378	0.2265
3321	young	F	20	163.9	60.2	22.4098	0.2201	0.116279	0.234012	0.13289	1.19954	0.622924	0.38559	0.228405	0.7285	0.604	0.5885	0.424	0.492	0.2885	0.406	0.2045	0.337	0.155	0.283	0.1235
3323	young	M	21	184	84.6	24.9882	0.388002	0.231974	0.414746	0.251182	1.90736	1.01064	0.571513	0.353132	0.8045	0.743	0.647	0.583	0.569	0.4755	0.4965	0.3875	0.4285	0.318	0.368	0.264
3315	young	M	20	170.9	66.7	22.8371	0.301162	0.187406	0.241754	0.153673	2.23632	1.08508	0.288606	0.157421	0.8525	0.7025	0.669	0.569	0.5905	0.4625	0.5215	0.369	0.455	0.296	0.3945	0.2395
3308	young	F	27	167.9	58.3	20.6808	0.355489	0.203688	0.314108	0.175815	1.42453	0.759005	0.494854	0.291595	0.815	0.633	0.6325	0.4665	0.539	0.3365	0.457	0.248	0.3855	0.1895	0.326	0.1505
3324	young	F	24	156.7	64.6	26.3084	0.260449	0.141254	0.242841	0.131579	1.3839	0.748839	0.364358	0.176084	0.6945	0.6375	0.549	0.48	0.4335	0.349	0.339	0.257	0.268	0.197	0.217	0.157
3306	young	M	20	178.2	67.6	21.2878	0.431583	0.251479	0.424556	0.284763	1.76794	0.800666	0.530695	0.318047	0.8545	0.7215	0.6685	0.585	0.591	0.4825	0.5185	0.398	0.452	0.3285	0.3915	0.2735
3301	young	M	21	189.2	80.2	22.4043	0.345231	0.221322	0.516989	0.296135	1.59944	0.829177	0.297226	0.140274	0.8205	0.6315	0.6585	0.4635	0.5805	0.345	0.514	0.26	0.4505	0.202	0.3925	0.1615
3304	young	F	20	162.7	51.4	19.4173	0.275292	0.150778	0.299368	0.131323	1.5231	0.736868	0.454523	0.265078	0.759	0.5975	0.619	0.4145	0.5255	0.279	0.439	0.197	0.364	0.149	0.303	0.119
3316	young	M	24	170.5	66.6	22.91	0.443694	0.277778	0.402965	0.260886	2.42455	1.31194	0.512575	0.283408	0.91	0.572	0.69	0.375	0.607	0.246	0.5425	0.1725	0.4795	0.1305	0.4205	0.1035
3309	young	F	23	164.7	56.6	20.8655	0.277164	0.150177	0.278048	0.119258	1.22703	0.671378	0.398189	0.236307	0.7125	0.6085	0.565	0.4205	0.4595	0.2845	0.3745	0.2015	0.3075	0.1525	0.256	0.1215
3330	young	M	28	189.4	87	24.2527	0.311207	0.176724	0.321264	0.198276	1.5148	0.793103	0.49181	0.281609	0.866	0.9095	0.678	0.694	0.598	0.614	0.5285	0.549	0.4615	0.487	0.4	0.4285
3319	young	F	22	162.2	60.4	22.9581	0.264073	0.153146	0.240273	0.124172	1.18046	0.616722	0.552152	0.345613	0.9035	0.65	0.696	0.4835	0.623	0.3565	0.5645	0.267	0.507	0.207	0.4525	0.166
3302	young	F	21	164.6	64.1	23.6591	0.295047	0.177457	0.25975	0.156006	1.32761	0.719579	0.361544	0.189158	0.778	0.644	0.6295	0.4805	0.539	0.3455	0.4585	0.252	0.388	0.192	0.328	0.1525
3311	young	M	28	173.2	97.2	32.4019	0.215535	0.127315	0.273405	0.172325	0.947402	0.516975	0.411137	0.217335	0.678	0.6985	0.5335	0.572	0.4175	0.467	0.325	0.3745	0.257	0.301	0.2075	0.246
3322	young	F	25	165	62	22.7732	0.464919	0.268145	0.274395	0.163306	1.63629	0.881048	0.352621	0.203629	0.7495	0.587	0.5885	0.4025	0.4825	0.2695	0.3885	0.191	0.312	0.1445	0.253	0.1155
3300	young	F	19	167.1	64	22.9207	0.311719	0.166016	0.223047	0.142578	1.5959	0.824219	0.34375	0.207031	0.895	0.622	0.685	0.4515	0.606	0.3135	0.5415	0.224	0.48	0.1695	0.4235	0.1345
3303	young	F	21	167.7	70.7	25.1393	0.430516	0.238685	0.292079	0.185644	1.81206	1.00248	0.385431	0.221004	0.676	0.442	0.5225	0.2235	0.398	0.1335	0.303	0.0925	0.2355	0.0695	0.189	0.055
3312	young	M	22	166.5	67.6	24.3847	0.349667	0.170118	0.246117	0.140533	1.36631	0.663831	0.486871	0.284763	0.863	0.6885	0.667	0.5565	0.587	0.442	0.518	0.3435	0.4545	0.269	0.3975	0.2145
3320	young	F	21	163.6	64.4	24.0613	0.359666	0.180512	0.266887	0.145575	1.39325	0.685171	0.444876	0.285326	0.8645	0.6225	0.6735	0.4495	0.593	0.3175	0.528	0.231	0.4695	0.1755	0.416	0.1395
3326	young	M	26	178.4	72.5	22.7797	0.512069	0.324138	0.39931	0.268966	1.9681	0.982759	0.475172	0.305172	0.847	0.6825	0.6625	0.5385	0.578	0.4165	0.5025	0.3185	0.4315	0.2475	0.3695	0.1975
3307	young	F	25	163	50	18.8189	0.39475	0.2175	0.2615	0.1625	2.0275	1.09	0.399	0.215	0.7275	0.661	0.5765	0.5095	0.4675	0.383	0.3735	0.287	0.2985	0.221	0.242	0.1765
3328	young	M	24	170	68.8	23.8062	0.291061	0.130814	0.424055	0.25436	1.97892	0.986555	0.498183	0.28343	0.751	0.616	0.596	0.4535	0.4975	0.3275	0.41	0.2415	0.3385	0.1855	0.2815	0.148
3314	young	F	20	165.5	55.4	20.2262	0.425767	0.225632	0.298285	0.173736	1.64486	0.947653	0.445623	0.263989	0.8175	0.662	0.6485	0.511	0.5595	0.386	0.48	0.29	0.4075	0.224	0.3455	0.1785
3325	young	F	21	160.5	58.7	22.787	0.335179	0.20017	0.274702	0.166099	1.21039	0.709114	0.425256	0.28109	0.7505	0.7035	0.6065	0.5745	0.513	0.467	0.4315	0.372	0.362	0.2955	0.3045	0.239
3327	young	F	26	165	68.3	25.0872	0.323939	0.188507	0.312225	0.155564	1.48829	0.788799	0.439788	0.254392	0.8185	0.733	0.656	0.5915	0.578	0.4955	0.506	0.409	0.4395	0.3355	0.379	0.277
3317	young	M	23	181.5	83.8	25.4385	0.241199	0.13574	0.329206	0.199881	1.81399	0.86963	0.461665	0.249105	0.84	0.6965	0.66	0.5525	0.5765	0.4445	0.505	0.3595	0.4385	0.293	0.3775	0.241
3501	older	F	64	157.4	68.4	27.6087	0.260599	0.144371	0.142727	0.0767544	0.881031	0.440424	0.298794	0.173611	0.680667	0.588	0.516333	0.405	0.3995	0.274	0.310833	0.195333	0.245667	0.148667	0.198167	0.119167
3502	older	F	66	166.2	70.6	25.5589	0.280479	0.125	0.171747	0.101027	0.932877	0.496575	0.324486	0.17637	0.695667	0.624667	0.55	0.455	0.428667	0.321667	0.330667	0.234333	0.258333	0.178333	0.207	0.142333
3505	older	F	74	166.5	92.5	33.3667	0.258724	0.148917	0.236161	0.12485	1.15132	0.520457	0.445999	0.266245	0.753667	0.678333	0.613667	0.530667	0.519333	0.421333	0.433333	0.333	0.358	0.266	0.297	0.216333
3507	older	F	65	163.6	84.6	31.6085	0.186148	0.0886418	0.200721	0.0946514	0.858624	0.389123	0.335487	0.196815	0.626667	0.483	0.453333	0.279	0.329333	0.180667	0.245667	0.128333	0.189667	0.0983333	0.151667	0.079
3508	older	M	72	180.8	88.8	27.1654	0.255367	0.137006	0.29774	0.144068	0.953107	0.418079	0.437288	0.257062	0.716333	0.685333	0.557	0.538	0.440667	0.415333	0.348333	0.318333	0.278667	0.247333	0.227667	0.197
3509	older	F	82	161.2	72.5	27.9002	0.120517	0.0568966	0.158966	0.0896552	0.497414	0.25	0.338276	0.201724	0.6795	0.621333	0.465	0.59475	0.532	0.449167	0.332667	0.266917	0.271417	0.210417	0.224583	0.17075
3510	older	M	84	169.4	83.4	29.0629	0.164465	0.0896226	0.15456	0.0738994	0.437107	0.187107	0.407075	0.193396	0.698667	0.611	0.541	0.449667	0.423333	0.325667	0.331	0.241	0.262667	0.185333	0.213	0.148
3511	older	F	66	159.3	69.3	27.3087	0.211156	0.123343	0.200479	0.0920471	0.625	0.327688	0.263623	0.150957	0.687667	0.571	0.544333	0.382667	0.427	0.255333	0.331667	0.181333	0.260333	0.137667	0.21	0.11
3512	older	F	65	164.1	71.5	26.5515	0.142565	0.0579809	0.161323	0.0750341	0.952422	0.439973	0.243008	0.114256	0.633833	0.5045	0.465167	0.289	0.332	0.178167	0.242333	0.124	0.184667	0.0945	0.146667	0.0755
3513	older	F	66	160	75.1	29.3359	0.31508	0.178096	0.273802	0.153129	1.20656	0.619174	0.392976	0.234687	0.864	0.692333	0.672667	0.548667	0.593	0.436	0.522333	0.342667	0.457	0.270667	0.398	0.218
3514	older	F	62	170.5	69.4	23.87	0.223343	0.117075	0.225865	0.0918588	0.947226	0.486311	0.260086	0.162104	0.583	0.491667	0.393333	0.31	0.267333	0.207333	0.192	0.147667	0.146	0.112	0.117	0.0886667
3515	older	F	74	166.5	92.5	33.3667	0.158649	0.0878378	0.167162	0.0932432	0.661216	0.348649	0.307027	0.186486	0.790333	0.618417	0.450333	0.610167	0.5555	0.2755	0.461917	0.237917	0.389083	0.18275	0.326917	0.146167
3516	older	F	67	158.4	62.2	24.7902	0.284164	0.142685	0.182677	0.104502	0.979703	0.45418	0.171021	0.0844051	0.7575	0.644167	0.619	0.4905	0.529333	0.367833	0.446333	0.277833	0.3735	0.215167	0.312333	0.172333
3518	older	F	62	160.2	62.9	24.509	0.223144	0.126382	0.196485	0.112559	1.43246	0.783965	0.332741	0.17575	0.7475	0.657	0.592	0.4985	0.4825	0.373	0.3885	0.2805	0.313	0.217	0.2555	0.1735
3520	older	M	82	169.9	74.2	25.705	0.134771	0.0825472	0.216307	0.133086	0.939016	0.495283	0.258086	0.144879	0.764333	0.631833	0.620333	0.479833	0.531667	0.355833	0.45	0.267667	0.378167	0.207833	0.3185	0.167
3600	older	F	68	165.2	64.2	23.5242	0.217874	0.118769	0.19081	0.107087	0.79303	0.422508	0.330023	0.194704	0.739333	0.598	0.603333	0.425	0.504333	0.294333	0.415	0.211333	0.339	0.160333	0.278333	0.127667
3601	older	F	78	149.9	50.5	22.4744	0.207921	0.126238	0.137871	0.0816832	0.678713	0.346535	0.206188	0.116337	0.708	0.638667	0.571667	0.467333	0.459	0.336667	0.361667	0.247667	0.286	0.189333	0.23	0.151
3603	older	F	63	161.7	60.8	23.2532	0.203947	0.11102	0.218339	0.123355	1.09149	0.534539	0.408512	0.232319	0.763	0.621667	0.611333	0.459333	0.517333	0.461667	0.434	0.237333	0.363	0.181667	0.304667	0.145
3604	older	F	78	169.8	66	22.8912	0.175758	0.0890152	0.177652	0.102273	0.676326	0.344697	0.205492	0.092803	0.679	0.507	0.531333	0.304333	0.411667	0.194	0.317333	0.137	0.248333	0.104667	0.199	0.0843333
3605	older	M	65	166.9	70.1	25.1655	0.274874	0.159005	0.27881	0.165302	1.30353	0.650189	0.327456	0.199937	0.842333	0.598	0.670667	0.411667	0.6	0.276667	0.539333	0.196	0.48	0.148333	0.424	0.118333
3607	older	M	65	178.6	94.9	29.7511	0.217861	0.129083	0.234852	0.139621	1.4236	0.704689	0.403978	0.222603	0.751333	0.556	0.612667	0.361	0.523333	0.233667	0.44	0.164667	0.367667	0.125333	0.307333	0.100667
3610	older	F	71	169.1	87.5	30.6	0.203714	0.12	0.218571	0.115714	0.910429	0.491429	0.359714	0.2	0.768333	0.675667	0.627	0.542	0.538667	0.429667	0.455333	0.337	0.382333	0.267333	0.321333	0.216
3611	older	F	77	169.2	102.4	35.7684	0.133911	0.078125	0.125122	0.0671387	0.961548	0.499268	0.195435	0.102539	0.716667	0.630667	0.575667	0.471667	0.466333	0.339333	0.373	0.247333	0.298667	0.188	0.242333	0.149333
3612	older	M	67	183.6	114.7	34.0266	0.303073	0.177637	0.235724	0.140584	1.47036	0.722537	0.480057	0.284438	0.749333	0.624667	0.596333	0.443667	0.498333	0.305667	0.412	0.217333	0.339	0.163667	0.280667	0.13
3614	older	F	69	158.1	60.4	24.1642	0.210679	0.113825	0.157906	0.0931291	1.03477	0.494619	0.489859	0.293874	0.806667	0.678667	0.649	0.547333	0.569333	0.431	0.495333	0.335667	0.426	0.264667	0.364	0.213667
3615	older	F	62	181.5	81.7	24.801	0.184517	0.111689	0.220471	0.131579	1.09409	0.556916	0.2959	0.171359	0.724	0.576333	0.577333	0.387333	0.468333	0.258333	0.373667	0.183333	0.298667	0.138667	0.241333	0.111
3617	older	F	75	159.7	68.8	26.9761	0.144985	0.0817587	0.119186	0.065407	0.497275	0.25436	0.311773	0.192587	0.743667	0.537667	0.600333	0.342	0.504667	0.230667	0.418667	0.166667	0.345333	0.127667	0.286333	0.102
3618	older	M	89	182.4	83.5	25.0979	0.215569	0.122754	0.160629	0.0718563	0.575599	0.252994	0.293263	0.158683	0.736	0.581	0.594667	0.395667	0.491333	0.264	0.398	0.187333	0.322	0.142	0.263	0.113333
3619	older	F	73	161.7	57.2	21.8764	0.28278	0.146416	0.167832	0.0939685	1.14052	0.51792	0.371066	0.207605	0.759	0.711333	0.612333	0.571667	0.517333	0.326333	0.428667	0.366333	0.352	0.291	0.29	0.235
3620	older	F	72	165.5	67.9	24.7898	0.164948	0.0938881	0.0922312	0.0515464	0.836156	0.386598	0.262703	0.147275	0.755667	0.536667	0.609	0.336	0.513667	0.216333	0.424667	0.152	0.348333	0.115333	0.286667	0.0926667
3621	older	F	64	153.1	78	33.277	0.179808	0.104167	0.151603	0.0737179	0.827244	0.392628	0.333814	0.182692	0.798333	0.530333	0.625333	0.332	0.531333	0.217667	0.452	0.155	0.383667	0.117667	0.327	0.0943333

## Sheet: SE sensitivity analysis
Young
Parametr		SE r0.05 ML	SE r0.1 ML	SE r0.15 ML	SE r0.2 ML	SE r0.25 ML	SE r0.3 ML		Parametr		SE r0.05 AP	SE r0.1 AP	SE r0.15 AP	SE r0.2 AP	SE r0.25 AP	SE r0.3 AP
PT_Inversion	r	0.0837	0.0255	0.0033	-0.0054	-0.0145	-0.0201		PT_Plantar flexion	r	-0.1152	-0.1384	-0.1191	-0.1028	-0.0905	-0.0856
	p	0.654	0.892	0.986	0.977	0.938	0.915			p	0.537	0.458	0.523	0.582	0.628	0.647
W_Inversion	r	0.1479	0.1023	0.083	0.0756	0.0653	0.0574		W_Plantar flexion	r	-0.1821	-0.2185	-0.1945	-0.1743	-0.1588	-0.1509
	p	0.427	0.584	0.657	0.686	0.727	0.759			p	0.327	0.238	0.294	0.348	0.393	0.418
PT_Eversion	r	0.0351	0.0687	0.0748	0.072	0.0636	0.0534		PT_Dorsal flexion	r	0.2357	0.1898	0.2083	0.2327	0.2491	0.2593
	p	0.851	0.713	0.689	0.7	0.734	0.775			p	0.202	0.307	0.261	0.208	0.177	0.159
W_Eversion	r	0.1572	0.1556	0.1559	0.1529	0.1452	0.1354		W_Dorsal flexion	r	0.2308	0.1958	0.2083	0.2253	0.2354	0.2416
	p	0.398	0.403	0.402	0.412	0.436	0.468			p	0.212	0.291	0.261	0.223	0.202	0.19
Older
Parametr		SE r0.05 ML	SE r0.1 ML	SE r0.15 ML	SE r0.2 ML	SE r0.25 ML	SE r0.3 ML		Parametr		SE r0.05 AP	SE r0.1 AP	SE r0.15 AP	SE r0.2 AP	SE r0.25 AP	SE r0.3 AP
PT_Inversion	r	0.3041	0.3693	0.1643	0.2646	0.2709	0.277		PT_Plantar flexion	r	0.2985	0.1113	0.1889	0.2432	0.2384	0.2364
	p	0.096	0.041	0.377	0.15	0.14	0.131			p	0.103	0.551	0.309	0.187	0.197	0.2
W_Inversion	r	0.4346	0.4972	0.2942	0.4031	0.4053	0.4077		W_Plantar flexion	r	0.2937	0.1258	0.197	0.2303	0.223	0.2202
	p	0.015	0.004	0.108	0.025	0.024	0.023			p	0.109	0.5	0.288	0.213	0.228	0.234
PT_Eversion	r	0.2194	0.1867	0.123	0.192	0.2222	0.2477		PT_Dorsal flexion	r	0.4181	0.3655	0.4405	0.4291	0.4328	0.4346
	p	0.236	0.315	0.51	0.301	0.23	0.179			p	0.019	0.043	0.013	0.016	0.015	0.015
W_Eversion	r	0.4201	0.3822	0.3606	0.4113	0.4324	0.4493		W_Dorsal flexion	r	0.4122	0.385	0.4406	0.4266	0.4303	0.4322
	p	0.019	0.034	0.046	0.022	0.015	0.011			p	0.021	0.032	0.013	0.017	0.016	0.015
Vaules for r = 0.15, which we used in the study
Bold values shows significant correlations
It is clear that relationship between PT and Work during dorsal flexion is significant in all r values, similarly as Work during eversion.
The difference are in case of peak torque and work during inversion.

## Sheet: Notes
Dataset
PT	Peak torque
W	Work
SampEnt L5 ML	Sample entropy derived from acceleration in medial lateral direction. Accelerometer placed in 5th lumbar vertebra
SampEnt L5 AP	Sample entropy derived from acceleration in anterior-posterior direction. Accelerometer placed in 5th lumbar vertebra
Data for sensitivity analysis
SE	Sample entropy
r	Similarity criterion, it varies from 0.05 to 0.3
ML	medial lateral direction
AP	anterior posterior direction
